# Supplementary material for: Exploration of Antimicrobial Ingredients in Psoralea corylifolia L. Seed and Related Mechanism against Methicillin-Resistant Staphylococcus aureus
Source: Molecules. 2022 Oct 17;27(20):6952. doi: 10.3390/molecules27206952 (PMC9611313; doi:10.3390/molecules27206952)
Supplement: Supplementary file 1 [file molecules-27-06952-s001.zip]

Archive with 1 entries (1 files):
- molecules-1956077-supplementary.pdf
